# Supplementary material for: RL2 Enhances the Elimination of Breast Cancer Cells by Doxorubicin
Source: Cells. 2023 Dec 6;12(24):2779. doi: 10.3390/cells12242779 (PMC10741759; doi:10.3390/cells12242779)
Supplement: Supplementary file 1 [file cells-12-02779-s001.zip]

Archive with 1 entries (1 files):
- cells-2659793-supplementary.pdf
